# Supplementary material for: Creativity in Learning Analytics: A Systematic Literature Review
Source: J Intell. 2025 Nov 23;13(12):153. doi: 10.3390/jintelligence13120153 (PMC12733823; doi:10.3390/jintelligence13120153)
Supplement: Supplementary file 1 [file jintelligence-13-00153-s001.zip]

Archive with 1 entries (1 files):
- jintelligence-3892465-Supplementary Materials.pdf
